# Supplementary material for: Time to bury the chisel: a continuous dorsal association tract system
Source: Brain Struct Funct. 2024 Jul 16;229(7):1527–32. doi: 10.1007/s00429-024-02829-w (PMC11374912; doi:10.1007/s00429-024-02829-w)
Supplement: Supplementary file 1 — Supplementary file1 (gz 3 KB) [file 429_2024_2829_MOESM1_ESM.gz]

Archive with 1 entries (1 files):
- 429_2024_2829_MOESM1_ESM
