# Supplementary material for: Time to bury the chisel: a continuous dorsal association tract system
Source: Brain Struct Funct. 2024 Jul 16;229(7):1527–32. doi: 10.1007/s00429-024-02829-w (PMC11374912; doi:10.1007/s00429-024-02829-w)
Supplement: Supplementary file 3 — Supplementary file3 (txt 2 KB) [file 429_2024_2829_MOESM3_ESM.txt]

100206 
100307 
100408 
100610 
101006 
101107 
101309 
101915 
102008 
102109 
102311 
102513 
102614 
102715 
102816 
103010 
103111 
103212 
103414 
103515 
103818 
104012 
104416 
104820 
105014 
105115 
105216 
105620 
105923 
106016 
106319 
106521 
106824 
107018 
107321 
107422 
107725 
108020 
108121 
108222 
108323 
108525 
108828 
109123 
109830 
110007 
110411 
110613 
111009 
111211 
111312 
111413 
111514 
111716 
112112 
112314 
112516 
112920 
113215 
113316 
113619 
113922 
114217 
114318 
114419 
114621 
114823 
115017 
115219 
115320 
115724 
115825 
116524 
116726 
117021 
117122 
117324 
117930 
118023 
118124 
118528 
118730 
118831 
118932 
119025 
119126 
120111 
120212 
120414 
120515 
120717 
121416 
121618 
121921 
122317 
122620 
122822 
123117 
123420 
123521 
123723 
123824 
123925 
124220 
124422 
124624 
124826 
125222 
125424 
125525 
126325 
126426 
126628 
127226 
127327 
127630 
127731 
127832 
127933 
128026 
128127 
128632 
128935 
129028 
129129 
129331 
129634 
130013 
130114 
130316 
130417 
130518 
130619 
130720 
130821 
130922 
131217 
131419 
131722 
131823 
131924 
132017 
132118 
133019 
133625 
133827 
133928 
134021 
134223 
134324 
134425 
134627 
134728 
134829 
135124 
135225 
135528 
135629 
135730 
135932 
136126 
136227 
136631 
136732 
136833 
137027 
137128 
137229 
137431 
137532 
137633 
137936 
138130 
138231 
138332 
138534 
138837 
139233 
139637 
139839 
140117 
